# Supplementary material for: Identification and Screening of LITAF Family Key Genes Responsive to Plant Secondary Metabolites in Helicoverpa armigera
Source: Biology (Basel). 2026 Apr 9;15(8):595. doi: 10.3390/biology15080595 (PMC13113599; doi:10.3390/biology15080595)
Supplement: Supplementary file 1 [file biology-15-00595-s001.zip › Supplementary files/Table S1.xlsx]

## Sheet: Sheet1
Gene	GeneID	Motif ID	Motif Name	Uniprot Accession	Strand	Start	End	Width	TF Family	TF Class	GO Aspect	GO ID	GO Name	GO Class
HaLITAF2	rna-XM_021325473.3	MA0183.1	HHEX	Q9VDF0	+	607	614	8	NK	Homeo domain factors	P	GO:0009744	response to sucrose	response to nutrient
HaLITAF2	rna-XM_021325473.3	MA0185.2	Deaf1	Q24180	-	669	673	5	DEAF	SAND domain factors	P	GO:0050776	regulation of immune response	immune response
HaLITAF2	rna-XM_021325473.3	MA0185.2	Deaf1	Q24180	+	1141	1145	5	DEAF	SAND domain factors	P	GO:0050776	regulation of immune response	immune response
HaLITAF2	rna-XM_021325473.3	MA0185.2	Deaf1	Q24180	+	1292	1296	5	DEAF	SAND domain factors	P	GO:0050776	regulation of immune response	immune response
HaLITAF2	rna-XM_021325473.3	MA0011.2	br	Q01295	+	1906	1911	6	Other factors with up to three adjacent zinc fingers	C2H2 zinc finger factors	P	GO:0009608	response to symbiont	response to microorganism
HaLITAF2	rna-XM_021325473.3	MA0011.2	br	Q01295	+	1906	1911	6	Other factors with up to three adjacent zinc fingers	C2H2 zinc finger factors	P	GO:0035075	response to ecdysone	response to ecdysone
HaLITAF2	rna-XM_021325473.3	MA0185.2	Deaf1	Q24180	-	1977	1981	5	DEAF	SAND domain factors	P	GO:0050776	regulation of immune response	immune response
HaLITAF4	rna-XM_021329033.3	MA0183.1	HHEX	Q9VDF0	+	230	237	8	NK	Homeo domain factors	P	GO:0009744	response to sucrose	response to nutrient
HaLITAF4	rna-XM_021329033.3	MA0185.2	Deaf1	Q24180	+	392	396	5	DEAF	SAND domain factors	P	GO:0050776	regulation of immune response	immune response
HaLITAF4	rna-XM_021329033.3	MA0185.2	Deaf1	Q24180	+	1072	1076	5	DEAF	SAND domain factors	P	GO:0050776	regulation of immune response	immune response
HaLITAF4	rna-XM_021329033.3	MA2236.1	foxo	Q95V55	-	1090	1098	9	FOX	Fork head/winged helix factors	P	GO:0006979	response to oxidative stress	response to stress
HaLITAF4	rna-XM_021329033.3	MA2236.1	foxo	Q95V55	-	1090	1098	9	FOX	Fork head/winged helix factors	P	GO:0009617	response to bacterium	response to microorganism
HaLITAF4	rna-XM_021329033.3	MA2236.1	foxo	Q95V55	-	1090	1098	9	FOX	Fork head/winged helix factors	P	GO:0042594	response to starvation	response to starvation
HaLITAF4	rna-XM_021329033.3	MA2236.1	foxo	Q95V55	-	1090	1098	9	FOX	Fork head/winged helix factors	P	GO:0045824	negative regulation of innate immune response	immune response
HaLITAF4	rna-XM_021329033.3	MA2236.1	foxo	Q95V55	-	1090	1098	9	FOX	Fork head/winged helix factors	P	GO:0050778	positive regulation of immune response	immune response
HaLITAF4	rna-XM_021329033.3	MA0185.2	Deaf1	Q24180	-	1238	1242	5	DEAF	SAND domain factors	P	GO:0050776	regulation of immune response	immune response
HaLITAF4	rna-XM_021329033.3	MA0183.1	HHEX	Q9VDF0	-	1333	1340	8	NK	Homeo domain factors	P	GO:0009744	response to sucrose	response to nutrient
HaLITAF4	rna-XM_021329033.3	MA0185.2	Deaf1	Q24180	+	1450	1454	5	DEAF	SAND domain factors	P	GO:0050776	regulation of immune response	immune response
HaLITAF4	rna-XM_021329033.3	MA0185.2	Deaf1	Q24180	+	1455	1459	5	DEAF	SAND domain factors	P	GO:0050776	regulation of immune response	immune response
HaLITAF4	rna-XM_021329033.3	MA0185.2	Deaf1	Q24180	-	1465	1469	5	DEAF	SAND domain factors	P	GO:0050776	regulation of immune response	immune response
HaLITAF4	rna-XM_021329033.3	MA0011.2	br	Q01295	+	1555	1560	6	Other factors with up to three adjacent zinc fingers	C2H2 zinc finger factors	P	GO:0009608	response to symbiont	response to microorganism
HaLITAF4	rna-XM_021329033.3	MA0011.2	br	Q01295	+	1555	1560	6	Other factors with up to three adjacent zinc fingers	C2H2 zinc finger factors	P	GO:0035075	response to ecdysone	response to ecdysone
HaLITAF4	rna-XM_021329033.3	MA0183.1	HHEX	Q9VDF0	-	1701	1708	8	NK	Homeo domain factors	P	GO:0009744	response to sucrose	response to nutrient
HaLITAF4	rna-XM_021329033.3	MA0011.2	br	Q01295	+	1772	1777	6	Other factors with up to three adjacent zinc fingers	C2H2 zinc finger factors	P	GO:0009608	response to symbiont	response to microorganism
HaLITAF4	rna-XM_021329033.3	MA0011.2	br	Q01295	+	1772	1777	6	Other factors with up to three adjacent zinc fingers	C2H2 zinc finger factors	P	GO:0035075	response to ecdysone	response to ecdysone
HaLITAF4	rna-XM_021329033.3	MA0011.2	br	Q01295	+	1789	1794	6	Other factors with up to three adjacent zinc fingers	C2H2 zinc finger factors	P	GO:0009608	response to symbiont	response to microorganism
HaLITAF4	rna-XM_021329033.3	MA0011.2	br	Q01295	+	1789	1794	6	Other factors with up to three adjacent zinc fingers	C2H2 zinc finger factors	P	GO:0035075	response to ecdysone	response to ecdysone
HaLITAF3	rna-XM_021330275.3	MA0011.2	br	Q01295	-	360	365	6	Other factors with up to three adjacent zinc fingers	C2H2 zinc finger factors	P	GO:0009608	response to symbiont	response to microorganism
HaLITAF3	rna-XM_021330275.3	MA0011.2	br	Q01295	-	360	365	6	Other factors with up to three adjacent zinc fingers	C2H2 zinc finger factors	P	GO:0035075	response to ecdysone	response to ecdysone
HaLITAF3	rna-XM_021330275.3	MA0012.2	br	Q01295	+	632	639	8	Other factors with up to three adjacent zinc fingers	C2H2 zinc finger factors	P	GO:0009608	response to symbiont	response to microorganism
HaLITAF3	rna-XM_021330275.3	MA0012.2	br	Q01295	+	632	639	8	Other factors with up to three adjacent zinc fingers	C2H2 zinc finger factors	P	GO:0035075	response to ecdysone	response to ecdysone
HaLITAF3	rna-XM_021330275.3	MA0185.2	Deaf1	Q24180	+	705	709	5	DEAF	SAND domain factors	P	GO:0050776	regulation of immune response	immune response
HaLITAF3	rna-XM_021330275.3	MA0011.2	br	Q01295	+	954	959	6	Other factors with up to three adjacent zinc fingers	C2H2 zinc finger factors	P	GO:0009608	response to symbiont	response to microorganism
HaLITAF3	rna-XM_021330275.3	MA0011.2	br	Q01295	+	954	959	6	Other factors with up to three adjacent zinc fingers	C2H2 zinc finger factors	P	GO:0035075	response to ecdysone	response to ecdysone
HaLITAF3	rna-XM_021330275.3	MA0185.2	Deaf1	Q24180	+	1540	1544	5	DEAF	SAND domain factors	P	GO:0050776	regulation of immune response	immune response
HaLITAF3	rna-XM_021330275.3	MA0011.2	br	Q01295	-	1712	1717	6	Other factors with up to three adjacent zinc fingers	C2H2 zinc finger factors	P	GO:0009608	response to symbiont	response to microorganism
HaLITAF3	rna-XM_021330275.3	MA0011.2	br	Q01295	-	1712	1717	6	Other factors with up to three adjacent zinc fingers	C2H2 zinc finger factors	P	GO:0035075	response to ecdysone	response to ecdysone
HaLITAF3	rna-XM_021330275.3	MA2238.1	GATAe	Q9VF00	+	1730	1736	7	C4-GATA-related	Other C4 zinc finger-type factors	P	GO:0019730	antimicrobial humoral response	immune response
HaLITAF9	rna-XM_021330723.3	MA2223.1	EcR	P34021	-	503	510	8	Thyroid hormone receptor-related factors (NR1)	Nuclear receptors with C4 zinc fingers	P	GO:0035075	response to ecdysone	response to ecdysone
HaLITAF9	rna-XM_021330723.3	MA2223.1	EcR	P34021	-	503	510	8	Thyroid hormone receptor-related factors (NR1)	Nuclear receptors with C4 zinc fingers	P	GO:0050728	negative regulation of inflammatory response	immune response
HaLITAF9	rna-XM_021330723.3	MA2245.1	Hr78	Q24142	-	504	511	8	RXR-related receptors (NR2)	Nuclear receptors with C4 zinc fingers	P	GO:0045089	positive regulation of innate immune response	immune response
HaLITAF9	rna-XM_021330723.3	MA2245.1	Hr78	Q24142	-	504	511	8	RXR-related receptors (NR2)	Nuclear receptors with C4 zinc fingers	P	GO:0050829	defense response to Gram-negative bacterium	response to microorganism
HaLITAF9	rna-XM_021330723.3	MA2243.1	Hr38	P49869	-	504	511	8	NGFI-B-related receptors (NR4)	Nuclear receptors with C4 zinc fingers	P	GO:0071376	response to corticotropin-releasing hormone stimulus	response to hormone stimulus
HaLITAF9	rna-XM_021330723.3	MA2238.1	GATAe	Q9VF00	-	647	653	7	C4-GATA-related	Other C4 zinc finger-type factors	P	GO:0019730	antimicrobial humoral response	immune response
HaLITAF9	rna-XM_021330723.3	MA0011.2	br	Q01295	-	713	718	6	Other factors with up to three adjacent zinc fingers	C2H2 zinc finger factors	P	GO:0009608	response to symbiont	response to microorganism
HaLITAF9	rna-XM_021330723.3	MA0011.2	br	Q01295	-	713	718	6	Other factors with up to three adjacent zinc fingers	C2H2 zinc finger factors	P	GO:0035075	response to ecdysone	response to ecdysone
HaLITAF9	rna-XM_021330723.3	MA0185.2	Deaf1	Q24180	+	743	747	5	DEAF	SAND domain factors	P	GO:0050776	regulation of immune response	immune response
HaLITAF9	rna-XM_021330723.3	MA0185.2	Deaf1	Q24180	+	783	787	5	DEAF	SAND domain factors	P	GO:0050776	regulation of immune response	immune response
HaLITAF9	rna-XM_021330723.3	MA0185.2	Deaf1	Q24180	+	791	795	5	DEAF	SAND domain factors	P	GO:0050776	regulation of immune response	immune response
HaLITAF9	rna-XM_021330723.3	MA0185.2	Deaf1	Q24180	-	798	802	5	DEAF	SAND domain factors	P	GO:0050776	regulation of immune response	immune response
HaLITAF9	rna-XM_021330723.3	MA0185.2	Deaf1	Q24180	+	1023	1027	5	DEAF	SAND domain factors	P	GO:0050776	regulation of immune response	immune response
HaLITAF9	rna-XM_021330723.3	MA2193.1	Atf3	Q9XZS8	+	1095	1104	10	Fos-related	Basic leucine zipper factors (bZIP)	P	GO:0006955	immune response	immune response
HaLITAF9	rna-XM_021330723.3	MA2193.1	Atf3	Q9XZS8	-	1095	1104	10	Fos-related	Basic leucine zipper factors (bZIP)	P	GO:0006955	immune response	immune response
HaLITAF9	rna-XM_021330723.3	MA0185.2	Deaf1	Q24180	-	1160	1164	5	DEAF	SAND domain factors	P	GO:0050776	regulation of immune response	immune response
HaLITAF9	rna-XM_021330723.3	MA0185.2	Deaf1	Q24180	-	1250	1254	5	DEAF	SAND domain factors	P	GO:0050776	regulation of immune response	immune response
HaLITAF9	rna-XM_021330723.3	MA0183.1	HHEX	Q9VDF0	-	1412	1419	8	NK	Homeo domain factors	P	GO:0009744	response to sucrose	response to nutrient
HaLITAF9	rna-XM_021330723.3	MA0011.2	br	Q01295	+	1471	1476	6	Other factors with up to three adjacent zinc fingers	C2H2 zinc finger factors	P	GO:0009608	response to symbiont	response to microorganism
HaLITAF9	rna-XM_021330723.3	MA0011.2	br	Q01295	+	1471	1476	6	Other factors with up to three adjacent zinc fingers	C2H2 zinc finger factors	P	GO:0035075	response to ecdysone	response to ecdysone
HaLITAF9	rna-XM_021330723.3	MA0185.2	Deaf1	Q24180	-	1617	1621	5	DEAF	SAND domain factors	P	GO:0050776	regulation of immune response	immune response
HaLITAF9	rna-XM_021330723.3	MA0011.2	br	Q01295	-	1620	1625	6	Other factors with up to three adjacent zinc fingers	C2H2 zinc finger factors	P	GO:0009608	response to symbiont	response to microorganism
HaLITAF9	rna-XM_021330723.3	MA0011.2	br	Q01295	-	1620	1625	6	Other factors with up to three adjacent zinc fingers	C2H2 zinc finger factors	P	GO:0035075	response to ecdysone	response to ecdysone
HaLITAF9	rna-XM_021330723.3	MA0185.2	Deaf1	Q24180	-	1778	1782	5	DEAF	SAND domain factors	P	GO:0050776	regulation of immune response	immune response
HaLITAF9	rna-XM_021330723.3	MA2193.1	Atf3	Q9XZS8	+	1839	1848	10	Fos-related	Basic leucine zipper factors (bZIP)	P	GO:0006955	immune response	immune response
HaLITAF9	rna-XM_021330723.3	MA2193.1	Atf3	Q9XZS8	-	1839	1848	10	Fos-related	Basic leucine zipper factors (bZIP)	P	GO:0006955	immune response	immune response
HaLITAF9	rna-XM_021330723.3	MA0185.2	Deaf1	Q24180	+	1887	1891	5	DEAF	SAND domain factors	P	GO:0050776	regulation of immune response	immune response
HaLITAF10	rna-XM_021330760.3	MA2311.1	ftz-f1	P33244	+	121	128	8	FTZF1related(NR5A)	Nuclear receptors with C4 zinc fingers	P	GO:0035075	response to ecdysone	response to ecdysone
HaLITAF10	rna-XM_021330760.3	MA0183.1	HHEX	Q9VDF0	-	183	190	8	NK	Homeo domain factors	P	GO:0009744	response to sucrose	response to nutrient
HaLITAF10	rna-XM_021330760.3	MA0183.1	HHEX	Q9VDF0	+	1064	1071	8	NK	Homeo domain factors	P	GO:0009744	response to sucrose	response to nutrient
HaLITAF10	rna-XM_021330760.3	MA0185.2	Deaf1	Q24180	+	1127	1131	5	DEAF	SAND domain factors	P	GO:0050776	regulation of immune response	immune response
HaLITAF10	rna-XM_021330760.3	MA0185.2	Deaf1	Q24180	+	1670	1674	5	DEAF	SAND domain factors	P	GO:0050776	regulation of immune response	immune response
HaLITAF10	rna-XM_021330760.3	MA0185.2	Deaf1	Q24180	+	1725	1729	5	DEAF	SAND domain factors	P	GO:0050776	regulation of immune response	immune response
HaLITAF10	rna-XM_021330760.3	MA0185.2	Deaf1	Q24180	-	1820	1824	5	DEAF	SAND domain factors	P	GO:0050776	regulation of immune response	immune response
HaLITAF10	rna-XM_021330760.3	MA2293.1	Xbp1	Q5BI44	+	1862	1869	8	XBP-1-related factors	Basic leucine zipper factors (bZIP)	P	GO:0034976	response to endoplasmic reticulum stress	response to stress
HaLITAF10	rna-XM_021330760.3	MA0011.2	br	Q01295	-	1992	1997	6	Other factors with up to three adjacent zinc fingers	C2H2 zinc finger factors	P	GO:0009608	response to symbiont	response to microorganism
HaLITAF10	rna-XM_021330760.3	MA0011.2	br	Q01295	-	1992	1997	6	Other factors with up to three adjacent zinc fingers	C2H2 zinc finger factors	P	GO:0035075	response to ecdysone	response to ecdysone
HaLITAF1	rna-XM_021331910.3	MA0185.2	Deaf1	Q24180	+	79	83	5	DEAF	SAND domain factors	P	GO:0050776	regulation of immune response	immune response
HaLITAF1	rna-XM_021331910.3	MA0185.2	Deaf1	Q24180	+	721	725	5	DEAF	SAND domain factors	P	GO:0050776	regulation of immune response	immune response
HaLITAF1	rna-XM_021331910.3	MA0011.2	br	Q01295	+	1175	1180	6	Other factors with up to three adjacent zinc fingers	C2H2 zinc finger factors	P	GO:0009608	response to symbiont	response to microorganism
HaLITAF1	rna-XM_021331910.3	MA0011.2	br	Q01295	+	1175	1180	6	Other factors with up to three adjacent zinc fingers	C2H2 zinc finger factors	P	GO:0035075	response to ecdysone	response to ecdysone
HaLITAF1	rna-XM_021331910.3	MA0185.2	Deaf1	Q24180	-	1247	1251	5	DEAF	SAND domain factors	P	GO:0050776	regulation of immune response	immune response
HaLITAF1	rna-XM_021331910.3	MA0011.2	br	Q01295	-	1881	1886	6	Other factors with up to three adjacent zinc fingers	C2H2 zinc finger factors	P	GO:0009608	response to symbiont	response to microorganism
HaLITAF1	rna-XM_021331910.3	MA0011.2	br	Q01295	-	1881	1886	6	Other factors with up to three adjacent zinc fingers	C2H2 zinc finger factors	P	GO:0035075	response to ecdysone	response to ecdysone
HaLITAF1	rna-XM_021331910.3	MA0011.2	br	Q01295	-	1907	1912	6	Other factors with up to three adjacent zinc fingers	C2H2 zinc finger factors	P	GO:0009608	response to symbiont	response to microorganism
HaLITAF1	rna-XM_021331910.3	MA0011.2	br	Q01295	-	1907	1912	6	Other factors with up to three adjacent zinc fingers	C2H2 zinc finger factors	P	GO:0035075	response to ecdysone	response to ecdysone
HaLITAF5	rna-XM_021337568.3	MA0185.2	Deaf1	Q24180	-	21	25	5	DEAF	SAND domain factors	P	GO:0050776	regulation of immune response	immune response
HaLITAF5	rna-XM_021337568.3	MA0183.1	HHEX	Q9VDF0	+	317	324	8	NK	Homeo domain factors	P	GO:0009744	response to sucrose	response to nutrient
HaLITAF5	rna-XM_021337568.3	MA0011.2	br	Q01295	-	373	378	6	Other factors with up to three adjacent zinc fingers	C2H2 zinc finger factors	P	GO:0009608	response to symbiont	response to microorganism
HaLITAF5	rna-XM_021337568.3	MA0011.2	br	Q01295	-	373	378	6	Other factors with up to three adjacent zinc fingers	C2H2 zinc finger factors	P	GO:0035075	response to ecdysone	response to ecdysone
HaLITAF5	rna-XM_021337568.3	MA0185.2	Deaf1	Q24180	+	655	659	5	DEAF	SAND domain factors	P	GO:0050776	regulation of immune response	immune response
HaLITAF5	rna-XM_021337568.3	MA0185.2	Deaf1	Q24180	+	824	828	5	DEAF	SAND domain factors	P	GO:0050776	regulation of immune response	immune response
HaLITAF5	rna-XM_021337568.3	MA0011.2	br	Q01295	-	1011	1016	6	Other factors with up to three adjacent zinc fingers	C2H2 zinc finger factors	P	GO:0009608	response to symbiont	response to microorganism
HaLITAF5	rna-XM_021337568.3	MA0011.2	br	Q01295	-	1011	1016	6	Other factors with up to three adjacent zinc fingers	C2H2 zinc finger factors	P	GO:0035075	response to ecdysone	response to ecdysone
HaLITAF5	rna-XM_021337568.3	MA0011.2	br	Q01295	+	1313	1318	6	Other factors with up to three adjacent zinc fingers	C2H2 zinc finger factors	P	GO:0009608	response to symbiont	response to microorganism
HaLITAF5	rna-XM_021337568.3	MA0011.2	br	Q01295	+	1313	1318	6	Other factors with up to three adjacent zinc fingers	C2H2 zinc finger factors	P	GO:0035075	response to ecdysone	response to ecdysone
HaLITAF5	rna-XM_021337568.3	MA0183.1	HHEX	Q9VDF0	+	1340	1347	8	NK	Homeo domain factors	P	GO:0009744	response to sucrose	response to nutrient
HaLITAF5	rna-XM_021337568.3	MA0011.2	br	Q01295	-	1354	1359	6	Other factors with up to three adjacent zinc fingers	C2H2 zinc finger factors	P	GO:0009608	response to symbiont	response to microorganism
HaLITAF5	rna-XM_021337568.3	MA0011.2	br	Q01295	-	1354	1359	6	Other factors with up to three adjacent zinc fingers	C2H2 zinc finger factors	P	GO:0035075	response to ecdysone	response to ecdysone
HaLITAF5	rna-XM_021337568.3	MA0011.2	br	Q01295	+	1507	1512	6	Other factors with up to three adjacent zinc fingers	C2H2 zinc finger factors	P	GO:0009608	response to symbiont	response to microorganism
HaLITAF5	rna-XM_021337568.3	MA0011.2	br	Q01295	+	1507	1512	6	Other factors with up to three adjacent zinc fingers	C2H2 zinc finger factors	P	GO:0035075	response to ecdysone	response to ecdysone
HaLITAF5	rna-XM_021337568.3	MA0012.2	br	Q01295	-	1642	1649	8	Other factors with up to three adjacent zinc fingers	C2H2 zinc finger factors	P	GO:0009608	response to symbiont	response to microorganism
HaLITAF5	rna-XM_021337568.3	MA0012.2	br	Q01295	-	1642	1649	8	Other factors with up to three adjacent zinc fingers	C2H2 zinc finger factors	P	GO:0035075	response to ecdysone	response to ecdysone
HaLITAF5	rna-XM_021337568.3	MA2227.1	esg	P25932	-	1757	1763	7	More than 3 adjacent zinc fingers	C2H2 zinc finger factors	P	GO:0035094	response to nicotine	response to abiotic stimulus
HaLITAF12	rna-XM_049848552.2	MA0185.2	Deaf1	Q24180	+	465	469	5	DEAF	SAND domain factors	P	GO:0050776	regulation of immune response	immune response
HaLITAF12	rna-XM_049848552.2	MA2196.1	bigmax	Q9VB47	+	546	554	9	bHLH-ZIP	Basic helix-loop-helix factors (bHLH)	P	GO:0009749	response to glucose	response to nutrient
HaLITAF12	rna-XM_049848552.2	MA2257.1	Mitf	C3KGP2	+	548	554	7	bHLH-ZIP	Basic helix-loop-helix factors (bHLH)	P	GO:0009267	response to starvation	response to starvation
HaLITAF12	rna-XM_049848552.2	MA2301.1	clk	O61735	+	548	555	8	PAS domain factors	Basic helix-loop-helix factors (bHLH)	P	GO:0009266	response to temperature stimulus	response to abiotic stimulus
HaLITAF12	rna-XM_049848552.2	MA2301.1	clk	O61735	-	548	555	8	PAS domain factors	Basic helix-loop-helix factors (bHLH)	P	GO:0009266	response to temperature stimulus	response to abiotic stimulus
HaLITAF12	rna-XM_049848552.2	MA2301.1	clk	O61735	+	548	555	8	PAS domain factors	Basic helix-loop-helix factors (bHLH)	P	GO:0009416	response to light stimulus	response to abiotic stimulus
HaLITAF12	rna-XM_049848552.2	MA2301.1	clk	O61735	-	548	555	8	PAS domain factors	Basic helix-loop-helix factors (bHLH)	P	GO:0009416	response to light stimulus	response to abiotic stimulus
HaLITAF12	rna-XM_049848552.2	MA2257.1	Mitf	C3KGP2	-	549	555	7	bHLH-ZIP	Basic helix-loop-helix factors (bHLH)	P	GO:0009267	response to starvation	response to starvation
HaLITAF12	rna-XM_049848552.2	MA0185.2	Deaf1	Q24180	-	918	922	5	DEAF	SAND domain factors	P	GO:0050776	regulation of immune response	immune response
HaLITAF12	rna-XM_049848552.2	MA0011.2	br	Q01295	+	1046	1051	6	Other factors with up to three adjacent zinc fingers	C2H2 zinc finger factors	P	GO:0009608	response to symbiont	response to microorganism
HaLITAF12	rna-XM_049848552.2	MA0011.2	br	Q01295	+	1046	1051	6	Other factors with up to three adjacent zinc fingers	C2H2 zinc finger factors	P	GO:0035075	response to ecdysone	response to ecdysone
HaLITAF12	rna-XM_049848552.2	MA2223.1	EcR	P34021	-	1291	1298	8	Thyroid hormone receptor-related factors (NR1)	Nuclear receptors with C4 zinc fingers	P	GO:0035075	response to ecdysone	response to ecdysone
HaLITAF12	rna-XM_049848552.2	MA2223.1	EcR	P34021	-	1291	1298	8	Thyroid hormone receptor-related factors (NR1)	Nuclear receptors with C4 zinc fingers	P	GO:0050728	negative regulation of inflammatory response	immune response
HaLITAF12	rna-XM_049848552.2	MA0185.2	Deaf1	Q24180	-	1318	1322	5	DEAF	SAND domain factors	P	GO:0050776	regulation of immune response	immune response
HaLITAF12	rna-XM_049848552.2	MA2227.1	esg	P25932	+	1393	1399	7	More than 3 adjacent zinc fingers	C2H2 zinc finger factors	P	GO:0035094	response to nicotine	response to abiotic stimulus
HaLITAF12	rna-XM_049848552.2	MA2227.1	esg	P25932	-	1439	1445	7	More than 3 adjacent zinc fingers	C2H2 zinc finger factors	P	GO:0035094	response to nicotine	response to abiotic stimulus
HaLITAF12	rna-XM_049848552.2	MA0011.2	br	Q01295	-	1560	1565	6	Other factors with up to three adjacent zinc fingers	C2H2 zinc finger factors	P	GO:0009608	response to symbiont	response to microorganism
HaLITAF12	rna-XM_049848552.2	MA0011.2	br	Q01295	-	1560	1565	6	Other factors with up to three adjacent zinc fingers	C2H2 zinc finger factors	P	GO:0035075	response to ecdysone	response to ecdysone
HaLITAF12	rna-XM_049848552.2	MA2257.1	Mitf	C3KGP2	+	1640	1646	7	bHLH-ZIP	Basic helix-loop-helix factors (bHLH)	P	GO:0009267	response to starvation	response to starvation
HaLITAF12	rna-XM_049848552.2	MA0185.2	Deaf1	Q24180	-	1656	1660	5	DEAF	SAND domain factors	P	GO:0050776	regulation of immune response	immune response
HaLITAF12	rna-XM_049848552.2	MA0185.2	Deaf1	Q24180	+	1770	1774	5	DEAF	SAND domain factors	P	GO:0050776	regulation of immune response	immune response
HaLITAF12	rna-XM_049848552.2	MA0185.2	Deaf1	Q24180	+	1849	1853	5	DEAF	SAND domain factors	P	GO:0050776	regulation of immune response	immune response
HaLITAF12	rna-XM_049848552.2	MA2238.1	GATAe	Q9VF00	-	1862	1868	7	C4-GATA-related	Other C4 zinc finger-type factors	P	GO:0019730	antimicrobial humoral response	immune response
HaLITAF12	rna-XM_049848552.2	MA0011.2	br	Q01295	+	1889	1894	6	Other factors with up to three adjacent zinc fingers	C2H2 zinc finger factors	P	GO:0009608	response to symbiont	response to microorganism
HaLITAF12	rna-XM_049848552.2	MA0011.2	br	Q01295	+	1889	1894	6	Other factors with up to three adjacent zinc fingers	C2H2 zinc finger factors	P	GO:0035075	response to ecdysone	response to ecdysone
HaLITAF13	rna-XM_049848554.2	MA0185.2	Deaf1	Q24180	+	294	298	5	DEAF	SAND domain factors	P	GO:0050776	regulation of immune response	immune response
HaLITAF13	rna-XM_049848554.2	MA0185.2	Deaf1	Q24180	-	409	413	5	DEAF	SAND domain factors	P	GO:0050776	regulation of immune response	immune response
HaLITAF13	rna-XM_049848554.2	MA0183.1	HHEX	Q9VDF0	-	697	704	8	NK	Homeo domain factors	P	GO:0009744	response to sucrose	response to nutrient
HaLITAF13	rna-XM_049848554.2	MA0011.2	br	Q01295	-	927	932	6	Other factors with up to three adjacent zinc fingers	C2H2 zinc finger factors	P	GO:0009608	response to symbiont	response to microorganism
HaLITAF13	rna-XM_049848554.2	MA0011.2	br	Q01295	-	927	932	6	Other factors with up to three adjacent zinc fingers	C2H2 zinc finger factors	P	GO:0035075	response to ecdysone	response to ecdysone
HaLITAF13	rna-XM_049848554.2	MA0011.2	br	Q01295	-	1033	1038	6	Other factors with up to three adjacent zinc fingers	C2H2 zinc finger factors	P	GO:0009608	response to symbiont	response to microorganism
HaLITAF13	rna-XM_049848554.2	MA0011.2	br	Q01295	-	1033	1038	6	Other factors with up to three adjacent zinc fingers	C2H2 zinc finger factors	P	GO:0035075	response to ecdysone	response to ecdysone
HaLITAF13	rna-XM_049848554.2	MA0185.2	Deaf1	Q24180	-	1069	1073	5	DEAF	SAND domain factors	P	GO:0050776	regulation of immune response	immune response
HaLITAF13	rna-XM_049848554.2	MA0185.2	Deaf1	Q24180	-	1284	1288	5	DEAF	SAND domain factors	P	GO:0050776	regulation of immune response	immune response
HaLITAF13	rna-XM_049848554.2	MA2238.1	GATAe	Q9VF00	-	1425	1431	7	C4-GATA-related	Other C4 zinc finger-type factors	P	GO:0019730	antimicrobial humoral response	immune response
HaLITAF13	rna-XM_049848554.2	MA2245.1	Hr78	Q24142	+	1700	1707	8	RXR-related receptors (NR2)	Nuclear receptors with C4 zinc fingers	P	GO:0045089	positive regulation of innate immune response	immune response
HaLITAF13	rna-XM_049848554.2	MA2245.1	Hr78	Q24142	+	1700	1707	8	RXR-related receptors (NR2)	Nuclear receptors with C4 zinc fingers	P	GO:0050829	defense response to Gram-negative bacterium	response to microorganism
HaLITAF13	rna-XM_049848554.2	MA2243.1	Hr38	P49869	+	1700	1707	8	NGFI-B-related receptors (NR4)	Nuclear receptors with C4 zinc fingers	P	GO:0071376	response to corticotropin-releasing hormone stimulus	response to hormone stimulus
HaLITAF7	rna-XM_064036529.1	MA2227.1	esg	P25932	+	114	120	7	More than 3 adjacent zinc fingers	C2H2 zinc finger factors	P	GO:0035094	response to nicotine	response to abiotic stimulus
HaLITAF7	rna-XM_064036529.1	MA0185.2	Deaf1	Q24180	-	499	503	5	DEAF	SAND domain factors	P	GO:0050776	regulation of immune response	immune response
HaLITAF7	rna-XM_064036529.1	MA0185.2	Deaf1	Q24180	+	516	520	5	DEAF	SAND domain factors	P	GO:0050776	regulation of immune response	immune response
HaLITAF7	rna-XM_064036529.1	MA2238.1	GATAe	Q9VF00	+	606	612	7	C4-GATA-related	Other C4 zinc finger-type factors	P	GO:0019730	antimicrobial humoral response	immune response
HaLITAF7	rna-XM_064036529.1	MA0185.2	Deaf1	Q24180	+	778	782	5	DEAF	SAND domain factors	P	GO:0050776	regulation of immune response	immune response
HaLITAF7	rna-XM_064036529.1	MA0185.2	Deaf1	Q24180	+	842	846	5	DEAF	SAND domain factors	P	GO:0050776	regulation of immune response	immune response
HaLITAF7	rna-XM_064036529.1	MA0183.1	HHEX	Q9VDF0	+	1260	1267	8	NK	Homeo domain factors	P	GO:0009744	response to sucrose	response to nutrient
HaLITAF7	rna-XM_064036529.1	MA0185.2	Deaf1	Q24180	-	1279	1283	5	DEAF	SAND domain factors	P	GO:0050776	regulation of immune response	immune response
HaLITAF7	rna-XM_064036529.1	MA1458.2	Hsf	P22813	+	1355	1362	8	HSF factors	Heat shock factors	P	GO:0009408	response to heat	response to abiotic stimulus
HaLITAF7	rna-XM_064036529.1	MA1458.2	Hsf	P22813	+	1355	1362	8	HSF factors	Heat shock factors	P	GO:0042742	defense response to bacterium	response to microorganism
HaLITAF7	rna-XM_064036529.1	MA1458.2	Hsf	P22813	+	1355	1362	8	HSF factors	Heat shock factors	P	GO:0050832	defense response to fungus	response to microorganism
HaLITAF7	rna-XM_064036529.1	MA0011.2	br	Q01295	-	1388	1393	6	Other factors with up to three adjacent zinc fingers	C2H2 zinc finger factors	P	GO:0009608	response to symbiont	response to microorganism
HaLITAF7	rna-XM_064036529.1	MA0011.2	br	Q01295	-	1388	1393	6	Other factors with up to three adjacent zinc fingers	C2H2 zinc finger factors	P	GO:0035075	response to ecdysone	response to ecdysone
HaLITAF7	rna-XM_064036529.1	MA1460.2	pho	Q8ST83	+	1480	1486	7	More than 3 adjacent zinc fingers	C2H2 zinc finger factors	P	GO:0006974	DNA damage response	DNA damage response
HaLITAF7	rna-XM_064036529.1	MA0183.1	HHEX	Q9VDF0	+	1583	1590	8	NK	Homeo domain factors	P	GO:0009744	response to sucrose	response to nutrient
HaLITAF7	rna-XM_064036529.1	MA0011.2	br	Q01295	-	1620	1625	6	Other factors with up to three adjacent zinc fingers	C2H2 zinc finger factors	P	GO:0009608	response to symbiont	response to microorganism
HaLITAF7	rna-XM_064036529.1	MA0011.2	br	Q01295	-	1620	1625	6	Other factors with up to three adjacent zinc fingers	C2H2 zinc finger factors	P	GO:0035075	response to ecdysone	response to ecdysone
HaLITAF7	rna-XM_064036529.1	MA0185.2	Deaf1	Q24180	+	1672	1676	5	DEAF	SAND domain factors	P	GO:0050776	regulation of immune response	immune response
HaLITAF7	rna-XM_064036529.1	MA0011.2	br	Q01295	-	1726	1731	6	Other factors with up to three adjacent zinc fingers	C2H2 zinc finger factors	P	GO:0009608	response to symbiont	response to microorganism
HaLITAF7	rna-XM_064036529.1	MA0011.2	br	Q01295	-	1726	1731	6	Other factors with up to three adjacent zinc fingers	C2H2 zinc finger factors	P	GO:0035075	response to ecdysone	response to ecdysone
HaLITAF7	rna-XM_064036529.1	MA2238.1	GATAe	Q9VF00	-	1872	1878	7	C4-GATA-related	Other C4 zinc finger-type factors	P	GO:0019730	antimicrobial humoral response	immune response
HaLITAF8	rna-XM_064036659.1	MA0185.2	Deaf1	Q24180	-	112	116	5	DEAF	SAND domain factors	P	GO:0050776	regulation of immune response	immune response
HaLITAF8	rna-XM_064036659.1	MA0012.2	br	Q01295	+	170	177	8	Other factors with up to three adjacent zinc fingers	C2H2 zinc finger factors	P	GO:0009608	response to symbiont	response to microorganism
HaLITAF8	rna-XM_064036659.1	MA0012.2	br	Q01295	+	170	177	8	Other factors with up to three adjacent zinc fingers	C2H2 zinc finger factors	P	GO:0035075	response to ecdysone	response to ecdysone
HaLITAF8	rna-XM_064036659.1	MA0011.2	br	Q01295	-	225	230	6	Other factors with up to three adjacent zinc fingers	C2H2 zinc finger factors	P	GO:0009608	response to symbiont	response to microorganism
HaLITAF8	rna-XM_064036659.1	MA0011.2	br	Q01295	-	225	230	6	Other factors with up to three adjacent zinc fingers	C2H2 zinc finger factors	P	GO:0035075	response to ecdysone	response to ecdysone
HaLITAF8	rna-XM_064036659.1	MA2257.1	Mitf	C3KGP2	+	231	237	7	bHLH-ZIP	Basic helix-loop-helix factors (bHLH)	P	GO:0009267	response to starvation	response to starvation
HaLITAF8	rna-XM_064036659.1	MA2215.1	dm	Q9W4S7	-	273	280	8	bHLH-ZIP	Basic helix-loop-helix factors (bHLH)	P	GO:0042594	response to starvation	response to starvation
HaLITAF8	rna-XM_064036659.1	MA2215.1	dm	Q9W4S7	-	273	280	8	bHLH-ZIP	Basic helix-loop-helix factors (bHLH)	P	GO:0031670	response to nutrient	response to nutrient
HaLITAF8	rna-XM_064036659.1	MA2215.1	dm	Q9W4S7	-	273	280	8	bHLH-ZIP	Basic helix-loop-helix factors (bHLH)	P	GO:0032869	response to insulin stimulus	response to hormone stimulus
HaLITAF8	rna-XM_064036659.1	MA0011.2	br	Q01295	+	630	635	6	Other factors with up to three adjacent zinc fingers	C2H2 zinc finger factors	P	GO:0009608	response to symbiont	response to microorganism
HaLITAF8	rna-XM_064036659.1	MA0011.2	br	Q01295	+	630	635	6	Other factors with up to three adjacent zinc fingers	C2H2 zinc finger factors	P	GO:0035075	response to ecdysone	response to ecdysone
HaLITAF8	rna-XM_064036659.1	MA0185.2	Deaf1	Q24180	-	656	660	5	DEAF	SAND domain factors	P	GO:0050776	regulation of immune response	immune response
HaLITAF8	rna-XM_064036659.1	MA2238.1	GATAe	Q9VF00	+	799	805	7	C4-GATA-related	Other C4 zinc finger-type factors	P	GO:0019730	antimicrobial humoral response	immune response
HaLITAF8	rna-XM_064036659.1	MA0185.2	Deaf1	Q24180	-	815	819	5	DEAF	SAND domain factors	P	GO:0050776	regulation of immune response	immune response
HaLITAF8	rna-XM_064036659.1	MA2238.1	GATAe	Q9VF00	-	1032	1038	7	C4-GATA-related	Other C4 zinc finger-type factors	P	GO:0019730	antimicrobial humoral response	immune response
HaLITAF8	rna-XM_064036659.1	MA2238.1	GATAe	Q9VF00	-	1353	1359	7	C4-GATA-related	Other C4 zinc finger-type factors	P	GO:0019730	antimicrobial humoral response	immune response
HaLITAF8	rna-XM_064036659.1	MA0185.2	Deaf1	Q24180	+	1372	1376	5	DEAF	SAND domain factors	P	GO:0050776	regulation of immune response	immune response
HaLITAF8	rna-XM_064036659.1	MA0185.2	Deaf1	Q24180	-	1685	1689	5	DEAF	SAND domain factors	P	GO:0050776	regulation of immune response	immune response
HaLITAF8	rna-XM_064036659.1	MA0011.2	br	Q01295	-	1689	1694	6	Other factors with up to three adjacent zinc fingers	C2H2 zinc finger factors	P	GO:0009608	response to symbiont	response to microorganism
HaLITAF8	rna-XM_064036659.1	MA0011.2	br	Q01295	-	1689	1694	6	Other factors with up to three adjacent zinc fingers	C2H2 zinc finger factors	P	GO:0035075	response to ecdysone	response to ecdysone
HaLITAF8	rna-XM_064036659.1	MA0185.2	Deaf1	Q24180	-	1729	1733	5	DEAF	SAND domain factors	P	GO:0050776	regulation of immune response	immune response
HaLITAF8	rna-XM_064036659.1	MA0185.2	Deaf1	Q24180	-	1945	1949	5	DEAF	SAND domain factors	P	GO:0050776	regulation of immune response	immune response
HaLITAF6	rna-XM_064036687.1	MA2293.1	Xbp1	Q5BI44	-	138	145	8	XBP-1-related factors	Basic leucine zipper factors (bZIP)	P	GO:0034976	response to endoplasmic reticulum stress	response to stress
HaLITAF6	rna-XM_064036687.1	MA2238.1	GATAe	Q9VF00	+	396	402	7	C4-GATA-related	Other C4 zinc finger-type factors	P	GO:0019730	antimicrobial humoral response	immune response
HaLITAF6	rna-XM_064036687.1	MA0185.2	Deaf1	Q24180	+	479	483	5	DEAF	SAND domain factors	P	GO:0050776	regulation of immune response	immune response
HaLITAF6	rna-XM_064036687.1	MA0185.2	Deaf1	Q24180	-	496	500	5	DEAF	SAND domain factors	P	GO:0050776	regulation of immune response	immune response
HaLITAF6	rna-XM_064036687.1	MA2238.1	GATAe	Q9VF00	+	698	704	7	C4-GATA-related	Other C4 zinc finger-type factors	P	GO:0019730	antimicrobial humoral response	immune response
HaLITAF6	rna-XM_064036687.1	MA0011.2	br	Q01295	+	739	744	6	Other factors with up to three adjacent zinc fingers	C2H2 zinc finger factors	P	GO:0009608	response to symbiont	response to microorganism
HaLITAF6	rna-XM_064036687.1	MA0011.2	br	Q01295	+	739	744	6	Other factors with up to three adjacent zinc fingers	C2H2 zinc finger factors	P	GO:0035075	response to ecdysone	response to ecdysone
HaLITAF6	rna-XM_064036687.1	MA0185.2	Deaf1	Q24180	-	906	910	5	DEAF	SAND domain factors	P	GO:0050776	regulation of immune response	immune response
HaLITAF6	rna-XM_064036687.1	MA0185.2	Deaf1	Q24180	-	1577	1581	5	DEAF	SAND domain factors	P	GO:0050776	regulation of immune response	immune response
HaLITAF6	rna-XM_064036687.1	MA0011.2	br	Q01295	-	1650	1655	6	Other factors with up to three adjacent zinc fingers	C2H2 zinc finger factors	P	GO:0009608	response to symbiont	response to microorganism
HaLITAF6	rna-XM_064036687.1	MA0011.2	br	Q01295	-	1650	1655	6	Other factors with up to three adjacent zinc fingers	C2H2 zinc finger factors	P	GO:0035075	response to ecdysone	response to ecdysone
HaLITAF6	rna-XM_064036687.1	MA0010.2	br	Q01295	+	1760	1771	12	Other factors with up to three adjacent zinc fingers	C2H2 zinc finger factors	P	GO:0009608	response to symbiont	response to microorganism
HaLITAF6	rna-XM_064036687.1	MA0010.2	br	Q01295	+	1760	1771	12	Other factors with up to three adjacent zinc fingers	C2H2 zinc finger factors	P	GO:0035075	response to ecdysone	response to ecdysone
HaLITAF11	rna-XM_064039930.1	MA0185.2	Deaf1	Q24180	+	168	172	5	DEAF	SAND domain factors	P	GO:0050776	regulation of immune response	immune response
HaLITAF11	rna-XM_064039930.1	MA0185.2	Deaf1	Q24180	-	352	356	5	DEAF	SAND domain factors	P	GO:0050776	regulation of immune response	immune response
HaLITAF11	rna-XM_064039930.1	MA0185.2	Deaf1	Q24180	+	410	414	5	DEAF	SAND domain factors	P	GO:0050776	regulation of immune response	immune response
HaLITAF11	rna-XM_064039930.1	MA0185.2	Deaf1	Q24180	-	417	421	5	DEAF	SAND domain factors	P	GO:0050776	regulation of immune response	immune response
HaLITAF11	rna-XM_064039930.1	MA0185.2	Deaf1	Q24180	+	563	567	5	DEAF	SAND domain factors	P	GO:0050776	regulation of immune response	immune response
HaLITAF11	rna-XM_064039930.1	MA0185.2	Deaf1	Q24180	+	695	699	5	DEAF	SAND domain factors	P	GO:0050776	regulation of immune response	immune response
HaLITAF11	rna-XM_064039930.1	MA0012.2	br	Q01295	-	1050	1057	8	Other factors with up to three adjacent zinc fingers	C2H2 zinc finger factors	P	GO:0009608	response to symbiont	response to microorganism
HaLITAF11	rna-XM_064039930.1	MA0012.2	br	Q01295	-	1050	1057	8	Other factors with up to three adjacent zinc fingers	C2H2 zinc finger factors	P	GO:0035075	response to ecdysone	response to ecdysone
HaLITAF11	rna-XM_064039930.1	MA0185.2	Deaf1	Q24180	-	1188	1192	5	DEAF	SAND domain factors	P	GO:0050776	regulation of immune response	immune response
HaLITAF11	rna-XM_064039930.1	MA0011.2	br	Q01295	+	1320	1325	6	Other factors with up to three adjacent zinc fingers	C2H2 zinc finger factors	P	GO:0009608	response to symbiont	response to microorganism
HaLITAF11	rna-XM_064039930.1	MA0011.2	br	Q01295	+	1320	1325	6	Other factors with up to three adjacent zinc fingers	C2H2 zinc finger factors	P	GO:0035075	response to ecdysone	response to ecdysone
HaLITAF11	rna-XM_064039930.1	MA0531.2	CTCF	Q9VS55	-	1539	1548	10	More than 3 adjacent zinc fingers	C2H2 zinc finger factors	P	GO:0035075	response to ecdysone	response to ecdysone
HaLITAF11	rna-XM_064039930.1	MA0185.2	Deaf1	Q24180	-	1592	1596	5	DEAF	SAND domain factors	P	GO:0050776	regulation of immune response	immune response
